# Supplementary material for: Modelling the Consequences of Domestication‐Introgression in Wild Populations Using Genetic Markers Under Varying Degrees of Selection
Source: Evol Appl. 2025 Sep 19;18(9):e70140. doi: 10.1111/eva.70140 (PMC12446728; doi:10.1111/eva.70140)
Supplement: Supplementary file 3 — Appendix S3: eva70140‐sup‐0003‐AppendixS3.xlsx. [file EVA-18-e70140-s005.xlsx]

## Sheet: Sheet1
		introgression		recovery
	Adult spawners (%)	trend (Nr adult / year)	p.val	trend (Nr adult / year)	p.val
	5	-0.7	0.07	2.06	p<0.001
	10	-2.8	p<0.001	2.3	p<0.001
	15	-4.5	p<0.001	2.8	p<0.001
	20	-6.7	p<0.001	3.6	p<0.001
	25	-9.3	p<0.001	2.6	p<0.001
