# Supplementary material for: Modelling the Consequences of Domestication‐Introgression in Wild Populations Using Genetic Markers Under Varying Degrees of Selection
Source: Evol Appl. 2025 Sep 19;18(9):e70140. doi: 10.1111/eva.70140 (PMC12446728; doi:10.1111/eva.70140)
Supplement: Supplementary file 5 — Appendix S5: eva70140‐sup‐0005‐AppendixS5.xlsx. [file EVA-18-e70140-s004.xlsx]

## Sheet: Sheet1
	Adult spawners (%)	Years
		1	25	50	75	100
Abundance	5	1736±370	1687±372	1714±367	1762±399	1817±363
adults	10	1696±357	1637±330	1547±321	1644±359	1678±360
	15	1722±426	1573±359	1536±335	1689±350	1634±363
	20	1815±369	1538±365	1454±329	1525±378	1565±362
	25	1759±460	1522±307	1406±307	1438±329	1526±381
Abondance	5	6088002± 1781988	6077229±1982202	6137684±. 2027147	6243820±. 1905474	6419605±. 1842800
eggs	10	6196939±. 1832582	5988729±. 1735000	5618166±. 1677355	5768656±. 1740574	5978491±. 1829372
	15	6437886± 2057827	5977698±. 2031841	5733496±. 1711835	6042221±. 1909782	5887800±. 1818532
	20	6902848±. 2013596	6027644±. 1958661	5518140±. 1653425	5825376±. 1821489	5748579±. 1760402
	25	6758562± 2340830	6037646± 1711529	5439105± 1593607	5299761±. 1607791	5545675±. 1909167
Ancestry computed within the model itself	5	0	0.022±0.11	0.034±0.07	0.032±0.01	0.032±0.01
	10	0	0.041±0.14	0.067±0.090	0.066±0.021	0.062±001
	15	0	0.071±0.202	0.103±0.012	0.097±0.003	0.093±0001
	20	0	0.086±0.21	0.133±0.12	0.131±0.03	0.123±0.006
	25	0	0.103±0.22	0.164±0.12	0.158±0.032	0.148±0.008
Admixture estimated from	5	0	0.02±0.111	0.02±0.082	0.01±0.052	0.00±0
SNPs under high selection	10	0	0.039±0.140	0.048±0.104	0.036±0.066	0.019±0.055
	15	0	0.063±0.18	0.081±0.130	0.052±0.078	0.038±0.067
	20	0	0.080±0.19	0.106±0.138	0.084±0.083	0.064±0.072
	25	0	0.097±0.201	0.131±0.146	0.121±0.092	0.088±0.081
Admixture estimated from SNPs neutral/low selection	5	0	0.025±0.109	0.023±0.088	0.022±0.062	0.021±0.062
	10	0	0.044±0.143	0.059±0.107	0.0554±0.075	0.044±0.068
	15	0	0.070±0.187	0.092±0.132	0.088±0.085	0.073±0.076
	20	0	0.089±0.195	0.126±0.140	0.116±0.090	0.104±0.083
	25	0	0.102±0.213	0.156±0.140	0.148±0.094	0.133±0.090
